# Supplementary material for: Description of Eucyclops tziscao sp. n., E. angeli sp. n., and a new record of E. festivus Lindberg, 1955 (Cyclopoida, Cyclopidae, Eucyclopinae) in Chiapas, Mexico
Source: Zookeys. 2013 Nov 15;(351):1–30. doi: 10.3897/zookeys.351.5413 (PMC3837492; doi:10.3897/zookeys.351.5413)
Supplement: XML Treatment for Eucyclops angeli [file zookeys.351.5413-treatment2.xml]

<!DOCTYPE tp:taxon-treatment
  PUBLIC "-//TaxonX//DTD Taxonomic Treatment Publishing DTD v0 20100105//EN" "tax-treatment-NSO.dtd">
<tp:taxon-treatment xmlns:tp="http://www.plazi.org/taxpub"><tp:treatment-meta><mixed-citation publication-type="journal"><person-group><name><surname>Gutiérrez-Aguirre</surname><given-names>Martha Angélica</given-names></name><name><surname>Mercado-Salas</surname><given-names>Nancy Fabiola</given-names></name><name><surname>Cervantes-Martínez</surname><given-names>Adrián</given-names></name></person-group><article-title>Description of <italic>Eucyclops tziscao</italic> sp. n., <italic>E. angeli</italic> sp. n., and a new record of <italic>E. festivus</italic> Lindberg, 1955 (Cyclopoida, Cyclopidae, Eucyclopinae) in Chiapas, Mexico</article-title><source>Zookeys</source><day>15</day><month>11</month><year>2013</year><volume>2013</volume><issue>351</issue><fpage>1</fpage><lpage>30</lpage><pub-id pub-id-type="doi">10.3897/zookeys.351.5413</pub-id></mixed-citation></tp:treatment-meta><tp:nomenclature><tp:taxon-name>
                            <tp:taxon-name-part taxon-name-part-type="genus">Eucyclops</tp:taxon-name-part>
                            <tp:taxon-name-part taxon-name-part-type="species">angeli</tp:taxon-name-part>
                            <object-id xmlns:xlink="http://www.w3.org/1999/xlink" xlink:type="simple">http://zoobank.org/A2A11871-BE4A-48AC-9777-3735A0FF3EEA</object-id>
                            <object-id xmlns:xlink="http://www.w3.org/1999/xlink" xlink:type="simple">http://species-id.net/wiki/Eucyclops_angeli</object-id>
                        </tp:taxon-name><tp:taxon-authority>Gutiérrez-Aguirre &amp; Cervantes-Martínez</tp:taxon-authority><tp:taxon-status xmlns:xlink="http://www.w3.org/1999/xlink" xlink:type="simple">sp. n.</tp:taxon-status><xref ref-type="fig" rid="F5">Figs 5</xref><xref ref-type="fig" rid="F9">–9</xref></tp:nomenclature><tp:treatment-sec sec-type="Material examined"><title>Material examined.</title><p>Holotype: Adult <!--PageBreak--><!--PageBreak--><italic>♀</italic> specimen dissected, mounted in glycerin sealed with Entellan (ECO-CH-Z- 8967). Allotype: Adult <italic>♂</italic>, dissected, mounted in glycerin sealed with Entellan (ECO-CH-Z-8968). Paratypes: Eight adult <italic>♀♀</italic> undissected ethanol-preserved (90%) (ECO-CH-Z-8969); five adult <italic>♀♀</italic> and one adult <italic>♂</italic> undissected, ethanol preserved (90%) (MNHN-IU-2013-5970); four adult <italic>♀♀</italic>, undissected, ethanol preserved (90%) (CNCR 27841). Samples from type locality collected at 13. January. 2001 by A. Cervantes-Martínez, M. A. Gutiérrez-Aguirre and M. Elías-Gutiérrez.</p></tp:treatment-sec><tp:treatment-sec sec-type="Type locality"><title>Type locality.</title><p>Grassland near ECOSUR in San Cristóbal de las Casas City (Chiapas, México) (<named-content xmlns:xlink="http://www.w3.org/1999/xlink" content-type="dwc:verbatimCoordinates" xlink:type="simple">16°43'43"N, 92°38'14"W</named-content>). At sampling the maximum depth was 1.48 m, the water temperature 21.5°C, and the dissolved oxygen 8.1 mg l<sup>-1</sup>.</p></tp:treatment-sec><tp:treatment-sec sec-type="Etymology"><title>Etymology.</title><p>This species is dedicated to Angel Cervantes Rivas, the first son of A C-M.</p></tp:treatment-sec><tp:treatment-sec sec-type="Description"><title>Description.</title><p><italic>Female</italic>: Habitus as in <xref ref-type="fig" rid="F5">Fig. 5A</xref>; 600 µm of total body length excluding caudal setae. Prosome expanded at first and second somite, representing 58% of total body length, symmetrical in dorsal view (<xref ref-type="fig" rid="F5">Figure 5A</xref>). Prosomal fringes serrated dorsally (<xref ref-type="fig" rid="F5">Figure 5B</xref>); fourth prosomite with long, lateral, hair-setae (<xref ref-type="fig" rid="F5">Fig. 5C</xref>). Five-segmented urosome, relatively elongated; first urosomite with long spinules on lateral margin; urosomal fringes strongly serrated (<xref ref-type="fig" rid="F5">Fig. 5D</xref>). Posterior margin of anal somite with large spinules on ventral and dorsal surfaces, except for the medialmost section. Genital double-somite symmetrical, lateral arms of anterior part of seminal receptacle rounded; posterior part forming sinuous sac (<xref ref-type="fig" rid="F5">Fig. 5D</xref>). Anal somite subequal in length to preanal somite and around 60% of caudal ramus length; with hair-setae in anal opening (<xref ref-type="fig" rid="F5">Fig. 5D, E</xref>). Length/width ratio of caudal ramus 2.1; inner margin of caudal ramus naked, strong spines on lateral margin (serra) extending 62% of ramus length (<xref ref-type="fig" rid="F5">Figure 5D</xref>). Dorsal seta (VII) relatively short, 0.83 times the length of caudal ramus, and 1.1 times as long as outermost terminal caudal seta (III). Innermost caudal seta (VI) 1.5 as long as outermost caudal seta (III). Lateral caudal seta (II) inserted at 71.6% of caudal ramus. Lateral seta (II) is 0.4–0.5 the length of outermost caudal seta (III). All terminal caudal setae plumose. Relative lengths of terminal caudal setae from outermost caudal seta to innermost caudal seta: 1.0: 3.9: 7.5: 1.2 (<xref ref-type="fig" rid="F5">Fig. 5E</xref>).</p><fig id="F5" position="float" orientation="portrait"><label>Figure 5.</label><caption><p><italic><tp:taxon-name>Eucyclops angeli</tp:taxon-name></italic> sp. n. <bold>A–C</bold> paratype <bold>D–F</bold> holotype from grassland in San Cristóbal de las Casas, Chiapas. <bold>A</bold> Habitus, dorsal <bold>B</bold> Second to fourth prosomites, dorsal <bold>C</bold> Third and fourth prosomites, lateral <bold>D</bold> Urosome, ventral <bold>E</bold> Anal somite and one caudal ramus, dorsal <bold>F</bold> P5. Scale bars 50 µm.</p></caption><graphic xmlns:xlink="http://www.w3.org/1999/xlink" xlink:href="ZooKeys-351-001-g005.jpg" position="float" orientation="portrait" xlink:type="simple"/></fig><p><italic>Antennule</italic> (<xref ref-type="fig" rid="F6">Fig. 6A</xref>): 12-segmented, tip reaching from middle to distal margin of second prosomite; smooth hyaline membrane on segments 10–12. The length ratio of segments 12/11 is 1.1. Armament per segment as follows (s= seta, ae= aesthetasc, sp= spine): 1(8s); 2(4s); 3(2s); 4(6s); 5(4s); 6(1s+1sp); 7(2s); 8(3s); 9(2s+1ae); 10(2s); 11(2s+1ae); 12(7s+1ae). Row of spinules on first segment: inner spinules shorter than outer spinules. Long spine on sixth segment, reaching the distal third of seventh antennular segment.</p><fig id="F6" position="float" orientation="portrait"><label>Figure 6.</label><caption><p><italic><tp:taxon-name>Eucyclops angeli</tp:taxon-name></italic> sp. n. Holotype from grassland in San Cristóbal de las Casas, Chiapas. <bold>A</bold> Antennule <bold>B</bold> Antenna, caudal <bold>C</bold> Antenna, frontal <bold>D</bold> Labrum <bold>E</bold> Mandible <bold>F</bold> Maxillule, palp separated <bold>G</bold> Maxilla, proximal and distal endites of the coxa, separated <bold>H</bold> Maxilliped, frontal. Scale bar 50 µm.</p></caption><graphic xmlns:xlink="http://www.w3.org/1999/xlink" xlink:href="ZooKeys-351-001-g006.jpg" position="float" orientation="portrait" xlink:type="simple"/></fig><p><italic>Antenna</italic> (<xref ref-type="fig" rid="F6">Fig. 6B, C</xref>): Coxa (no seta), basis (2 s + 1 s representing Exp), plus 3-segmented Enp (first to third endopodite with 1, 9 and 7 setae respectively). Basis ornamented with: N1 (5 hair-setae), N2 (3 hair-setae), and N3, N4, N5, N17 (<xref ref-type="fig" rid="F6">Fig. 6C</xref>) on frontal surface; and N7, N8, N10, N11, N12, N12’, N13, N15, and N16 on caudal surface (<xref ref-type="fig" rid="F6">Fig. 6B</xref>). First to third endopodal segments with dense rows of spinules along lateral margin; Enp1 with additional row of 2 spinules on caudal surface (arrowed in <xref ref-type="fig" rid="F6">Fig. 6B</xref>).</p><p><italic>Labrum</italic> (<xref ref-type="fig" rid="F6">Fig. 6D</xref>): Distal margin toothed. Ventral surface with long hair-setae. Two rounded lateral protuberances bearing spinules.</p><p><italic>Mandible</italic> (<xref ref-type="fig" rid="F6">Fig. 6E</xref>): With nine teeth on gnathobase, the innermost bi-toothed. Innermost margin with one spinulose seta. Palp with two long and one short setae. Three rows of tiny spinules next to palp.</p><!--PageBreak--><p><italic>Maxillule</italic> (<xref ref-type="fig" rid="F6">Fig. 6F</xref>): Praecoxal arthrite with 3 chitinized claws and one spinulose seta on caudal side. Inner margin with two biserially plumose setae and four spiniform setae. Praecoxal surface naked. Palp naked, with Enp (3 long setae: one smooth, plus two plumose), Exp (3 long setae), and Bsp (with one plumose seta) (<xref ref-type="fig" rid="F6">Fig. 6F</xref>).</p><!--PageBreak--><p><italic>Maxilla</italic> (<xref ref-type="fig" rid="F6">Fig. 6G</xref>): Praecoxa and coxa partially fused. Praecoxal endite with two armed setae. Coxa naked and with two endites: proximal endite bearing one biserially plumose seta, distal endite with one long, plumose seta plus one short smooth seta. Claw-like basal endite with row of spinules on inner margin; one small seta inserted on caudal surface, and one chitinized armed seta inserted in front of claw-like endite. Endopod one-segmented bearing four smooth, long setae plus one plumose seta.</p><p><italic>Maxilliped</italic> (<xref ref-type="fig" rid="F6">Fig. 6H</xref>): Syncoxa with three setae bearing spiniform setules. Basis with two subequal setae and 9 spinules frontally. Two rows of acute spinules, each with 8 elements, arranged in semi-circular pattern on caudal surface. Endopod two-segmented: Enp1 with 4 basal spinules and one long seta fused to segment; Enp2 with three setae, longest seta biserially plumose and fused to Enp2.</p><p><italic>Legs 1–4</italic>: With three-segmented Exps and Enps; intercoxal sclerites ornamented on frontal and caudal surfaces (<xref ref-type="fig" rid="F7">Fig. 7</xref>). Armature formula of P1-P4 as in <xref ref-type="table" rid="T3">Table 3</xref>.</p><fig id="F7" position="float" orientation="portrait"><label>Figure 7.</label><caption><p><italic><tp:taxon-name>Eucyclops angeli</tp:taxon-name></italic> sp. n. Holotype from grassland in San Cristóbal de las Casas, Chiapas. <bold>A</bold> P1, frontal <bold>B</bold> Coxa of P1, caudal <bold>C</bold> P2, frontal, Exp separated <bold>D</bold> Coxa of P2, caudal <bold>E</bold> Intercoxal sclerite of P2, caudal <bold>F</bold> Exp3P3 <bold>G</bold> Coxa of P3, caudal <bold>H</bold> Coxa, basis, and intercoxal sclerite of P3, frontal <bold>I</bold> Intercoxal sclerite P3, caudal <bold>J</bold> P4, caudal; exopod and coxal spine separated <bold>K</bold> Intercoxal sclerite of P4, frontal. Scale bar 50 µm.</p></caption><graphic xmlns:xlink="http://www.w3.org/1999/xlink" xlink:href="ZooKeys-351-001-g007.jpg" position="float" orientation="portrait" xlink:type="simple"/></fig><table-wrap id="T3" position="float" orientation="portrait"><label>Table 3.</label><caption><p><italic><tp:taxon-name>Eucyclops angeli</tp:taxon-name></italic> sp. n. Setation formula of the swimming legs in female, and male (spine in Roman numerals, seta in Arabic numerals).</p></caption><table><tbody><tr><th rowspan="1" colspan="1"/><th rowspan="1" colspan="1">Coxa</th><th rowspan="1" colspan="1">Basis</th><th rowspan="1" colspan="1">Exp</th><th rowspan="1" colspan="1">Enp</th></tr><tr><td rowspan="1" colspan="1">P1</td><td rowspan="1" colspan="1">0-1</td><td rowspan="1" colspan="1">1-I</td><td rowspan="1" colspan="1">I-1; I-1; III-5</td><td rowspan="1" colspan="1">0-1; 0-2; 1-I-4</td></tr><tr><td rowspan="1" colspan="1">P2</td><td rowspan="1" colspan="1">0-I</td><td rowspan="1" colspan="1">1-0</td><td rowspan="1" colspan="1">I-1: I-1; IV-5</td><td rowspan="1" colspan="1">0-1; 0-2; 1-I-4</td></tr><tr><td rowspan="1" colspan="1">P3</td><td rowspan="1" colspan="1">0-I</td><td rowspan="1" colspan="1">1-0</td><td rowspan="1" colspan="1">I-1; I-1; IV-5</td><td rowspan="1" colspan="1">0-1; 0-2; 1-I-4</td></tr><tr><td rowspan="1" colspan="1">P4</td><td rowspan="1" colspan="1">0-I</td><td rowspan="1" colspan="1">1-0</td><td rowspan="1" colspan="1">I-1; I-1; III-5</td><td rowspan="1" colspan="1">0-1; 0-2; 1-II-2</td></tr></tbody></table></table-wrap><p><italic>Leg 1</italic> (<xref ref-type="fig" rid="F7">Fig. 7A</xref>): Intercoxal sclerite armed with two arched rows of long spinules frontally and one row of tiny spinules caudally (<xref ref-type="fig" rid="F7">Fig. 7A</xref>). Frontal surface of coxa with row of long spinules along lateral margin; long, feathered seta at mediodistal angle. Basis with one delicate outer seta, and one inner armed spine as long as Enp. Inner margin of Bsp hairy. Inner spine of Bsp with small basal spines, long setules proximally, and spine-like setules distally (<xref ref-type="fig" rid="F7">Fig. 7A</xref>). Setae of Enp and Exp of P1 are unmodified, and regularly plumose in both edges (<xref ref-type="fig" rid="F7">Fig. 7A</xref>). Caudal surface of coxa with four groups of spinules and one row of hair-like spinules near medial margin (<xref ref-type="fig" rid="F7">Fig. 7B</xref>).</p><p><italic>Leg 2</italic> (<xref ref-type="fig" rid="F7">Figs 7C–E</xref>): Intercoxal sclerite with two rows of hair-setae on each of the two rounded projections on frontal surface (<xref ref-type="fig" rid="F7">Fig. 7C</xref>), and three groups of spinules on caudal surface (<xref ref-type="fig" rid="F7">Fig. 7E</xref>). Coxa with one row of long spinules along outer margin and two groups of spinules on distal margin on frontal surface (<xref ref-type="fig" rid="F7">Fig. 7C</xref>). Lateral margin of coxa with two groups of long spinules, one group of short spinules, and one row of hair-setae in medial position on caudal surface (<xref ref-type="fig" rid="F7">Fig. 7D</xref>). Armed coxopodal spine at mediodistal angle. Basis with one outer seta, inner margin hairy. All setae of Enp and Exp of P2 not constricted, plumose in both edges (<xref ref-type="fig" rid="F7">Fig. 7C</xref>).</p><!--PageBreak--><!--PageBreak--><p><italic>Leg 3</italic> (<xref ref-type="fig" rid="F7">Fig. 7F–I</xref>): All setae on Exp and Enp as described in P2, except for the two distalmost setae of Exp3P3, which have very short setules along outer (constricted) edge (<xref ref-type="fig" rid="F7">Fig. 7F</xref>). Caudal surface of P3 coxa with one row of tiny spinules along outer margin, one group of long spinules, one group of short spines, and one row of medial hair-setae (<xref ref-type="fig" rid="F7">Fig. 7G</xref>). Caudal surface of intercoxal sclerite with three rows of hair- setae (<xref ref-type="fig" rid="F7">Fig. 7I</xref>). On frontal surface, the ornamentation of coxa, Bsp, and intercoxal sclerite of P3, is similar to those in P2 (<xref ref-type="fig" rid="F7">Fig. 7H</xref>).</p><p><italic>Leg 4</italic> (<xref ref-type="fig" rid="F7">Fig. 7J, K</xref>): Caudal surface of coxa with spinule ornamentation consisting of groups A–J. Coxal spine (inner seta) with heteronomous setulation: proximally with long setules, distally with spine-like setules; outer edge of coxal spine with a gap (<xref ref-type="fig" rid="F7">Fig. 7J</xref>). Basis with delicate outer seta, and short hairs on inner margin. Three setae of Exp3P4 with constricted outer edge, and with short setules. Enp3P4 1.8 times as long as wide; inner spine 1.3 as long as outer spine and 1.3 as long as segment; outer spine 0.93 as long as segment. Caudal surface of intercoxal sclerite of P4 armed with 7 long denticles in position I, and long hair-setae in position II and III (<xref ref-type="fig" rid="F7">Fig. 7J</xref>). Frontal surface of intercoxal sclerite of P4 with four rows of short spinules (<xref ref-type="fig" rid="F7">Fig. 7K</xref>).</p><p><italic>Leg 5</italic> (<xref ref-type="fig" rid="F5">Fig. 5F</xref>): One free segment 1.4 times longer than wide; bearing one inner spine and two setae. Outer seta shorter than inner spine, relative lengths from outer seta to inner spine: 0.5: 1.6: 1 (<xref ref-type="fig" rid="F5">Fig. 5F</xref>). Inner spine 2.0 times longer than segment.</p><p><italic>Male</italic>: Habitus as in <xref ref-type="fig" rid="F8">Fig. 8A</xref>; body length excluding caudal setae= 540–580 µm (n=4) average body length=552.9±15.56. Prosome symmetrical in dorsal view, representing 60–63% of total body length (<xref ref-type="fig" rid="F8">Fig. 8A</xref>). Fourth prosomite with two spines, one spine on ventral margin, and one spine on posterior margin (<xref ref-type="fig" rid="F8">Fig. 8B</xref>). Six-segmented urosome, relatively elongated; first urosomite naked on lateral margin (<xref ref-type="fig" rid="F8">Fig. 8C</xref>); posterior margin of anal somite with a continuous (dorsally and ventrally) row of spinules (<xref ref-type="fig" rid="F8">Fig. 8A, D</xref>). Anal region armed with two parallel rows of hair-setae; anal operculum slightly rounded and smooth (<xref ref-type="fig" rid="F8">Fig. 8D</xref>). Caudal ramus 2.1±0.07 times longer than width (n=4); medial margin of caudal ramus naked, strong spines at insertion of lateral caudal seta (<xref ref-type="fig" rid="F8">Fig. 8D</xref>). Innermost caudal seta (VI) 1.0–1.14 times longer than caudal ramus (n=3). Relative lengths of terminal caudal setae from outermost (III) to innermost (VI): 1.0: 5.7–6.4: 10.8–12.0: 1.45–1.6. Lateral caudal seta (II) 0.64–0.83 the length of outermost caudal seta (III) (<xref ref-type="fig" rid="F8">Fig. 8D</xref>).</p><fig id="F8" position="float" orientation="portrait"><label>Figure 8.</label><caption><p><italic><tp:taxon-name>Eucyclops angeli</tp:taxon-name></italic> sp. n. <bold>A–B</bold> paratype <bold>C–F</bold> allotype from grassland in San Cristóbal de las Casas, Chiapas. <bold>A</bold> Habitus, dorsal <bold>B</bold> Third, and fourth prosomites, lateral <bold>C</bold> First to fourth urosomites, lateral <bold>D</bold> Anal somite and caudal ramus, dorsal <bold>E</bold> Antennule, last two segments separated <bold>F</bold> Antenna, caudal <bold>G</bold> Antenna, frontal. Scale bars 50 µm.</p></caption><graphic xmlns:xlink="http://www.w3.org/1999/xlink" xlink:href="ZooKeys-351-001-g008.jpg" position="float" orientation="portrait" xlink:type="simple"/></fig><p><italic>Antennule</italic> (<xref ref-type="fig" rid="F8">Fig. 8E</xref>): 16-segmented, between segments 14–15 is the geniculation; armament per segment as follows (s= seta, modified seta= ms, ae= aesthetasc, sp= spine): 1(6s+2ms+1ae); 2(3s+1ms); 3(1s+1ms); 4(1s+1ms+1ae); 5(2s+1ms); 6(1s+1ae); 7(1s); 8(2s); 9(2s); 10(2s); 11(1s); 12(1s); 13(3s); 14(0); 15(1s); 16(9s). Row of spinules on first segment: inner spinules shorter than outer spines.</p><p><italic>Antenna</italic>: As in female except for that the spinule groups N7, N13, and N16 are absent on caudal surface of antennal Bsp (<xref ref-type="fig" rid="F8">Fig. 8F</xref>). Basis ornamented with: N1 (4 hair setae), N2 (2 hair setae) and spinules in groups N3, N4, N5, and N17 on frontal surface (<xref ref-type="fig" rid="F8">Fig. 8G</xref>).</p><p>Labrum, mandible, maxillule, maxilla, and maxilliped as in female.</p><p><italic>Legs 1–4</italic>: Exps and Enps three-segmented. Intercoxal sclerites armed as in <xref ref-type="fig" rid="F9">Fig. 9A–C, F</xref>. Setation formula of swimming legs as in female (<xref ref-type="table" rid="T3">Table 3</xref>).</p><fig id="F9" position="float" orientation="portrait"><label>Figure 9.</label><caption><p><italic><tp:taxon-name>Eucyclops angeli</tp:taxon-name></italic> sp. n. Allotype from grassland in San Cristóbal de las Casas, Chiapas. <bold>A</bold> Coxa, basis, and intercoxal sclerite of P1, caudal <bold>B</bold> Coxa, basis, and intercoxal sclerite of P2, caudal <bold>C</bold> Coxa, basis, and intercoxal sclerite of P3, caudal <bold>D</bold> Enp3P3 <bold>E</bold> Exp3P3 <bold>F</bold> Coxa, basis, and intercoxal sclerite of P4, caudal <bold>G</bold> Intercoxal sclerite of P4, frontal <bold>H</bold> Enp3P4 <bold>I</bold> Exp3P4 <bold>J</bold> Urosome, ventral. Scale bars 50 µm.</p></caption><graphic xmlns:xlink="http://www.w3.org/1999/xlink" xlink:href="ZooKeys-351-001-g009.jpg" position="float" orientation="portrait" xlink:type="simple"/></fig><p><italic>Leg 1</italic> (<xref ref-type="fig" rid="F9">Fig. 9A</xref>): Intercoxal sclerite armed with two rows of tiny spinules on caudal surface. Ornamentation of Bsp, Enp, and Exp, as in female. Caudal surface of coxa with three groups of spinules and one row of hair-setae.</p><!--PageBreak--><p><italic>Leg 2</italic> (<xref ref-type="fig" rid="F9">Fig. 9B</xref>): As in female, except for that intercoxal sclerite is naked on caudal surface, yet with two arched rows of long spinules on frontal surface.</p><!--PageBreak--><!--PageBreak--><p><italic>Leg 3</italic> (<xref ref-type="fig" rid="F9">Fig. 9C–E</xref>): Modified, intercoxal sclerite with rows of spinules caudally, and rows of hair-setae frontally (<xref ref-type="fig" rid="F9">Fig. 9C</xref>). Two distalmost setae of Exp3P3 and Enp3P3 with constricted outer edges, and very short setules (<xref ref-type="fig" rid="F9">Fig. 9D, E</xref>). Coxa and Bsp as described in female (<xref ref-type="fig" rid="F9">Fig. 9C</xref>).</p><p><italic>Leg 4</italic> (<xref ref-type="fig" rid="F9">Fig. 9F–I</xref>): Coxa, basis, and intercoxal sclerite as in female; except for that entire outer margin of coxal seta is naked (<xref ref-type="fig" rid="F9">Fig. 9F, G</xref>). Enp3P4: 2.07–2.25 (n=2) times as long as wide; inner apical spine 1.24–1.31 (n=2) as long as outer spine and 1.08–1.26 (n=2) times as long as segment (<xref ref-type="fig" rid="F9">Fig. 9H</xref>). Two distal setae of Exp3P4 modified: chitinized, both edges constricted, and bearing short setules on outer edge (<xref ref-type="fig" rid="F9">Fig. 9I</xref>).</p><p><italic>Leg</italic> 5 (<xref ref-type="fig" rid="F9">Fig. 9J</xref>): One free segment, 1.6 times longer than wide; and bearing three elements of which outer seta is slightly longer than that in female (subequal in length to inner spine) (<xref ref-type="fig" rid="F9">Fig. 9J</xref>). Inner spine 1.8 times as long as segment.</p><p><italic>Leg 6</italic> (<xref ref-type="fig" rid="F9">Fig. 9J</xref>): Represented by a small, low plate near lateral margin of genital somite, armed with one inner spine, which is 1.7–1.87 times longer than outer seta, and 1.2–1.6 times longer than median seta. Inner spine of sixth leg reaching the distal margin of fourth urosomite.</p></tp:treatment-sec></tp:taxon-treatment>
