# Supplementary material for: Description of Eucyclops tziscao sp. n., E. angeli sp. n., and a new record of E. festivus Lindberg, 1955 (Cyclopoida, Cyclopidae, Eucyclopinae) in Chiapas, Mexico
Source: Zookeys. 2013 Nov 15;(351):1–30. doi: 10.3897/zookeys.351.5413 (PMC3837492; doi:10.3897/zookeys.351.5413)
Supplement: XML Treatment for Eucyclops festivus [file zookeys.351.5413-treatment3.xml]

<!DOCTYPE tp:taxon-treatment
  PUBLIC "-//TaxonX//DTD Taxonomic Treatment Publishing DTD v0 20100105//EN" "tax-treatment-NSO.dtd">
<tp:taxon-treatment xmlns:tp="http://www.plazi.org/taxpub"><tp:treatment-meta><mixed-citation publication-type="journal"><person-group><name><surname>Gutiérrez-Aguirre</surname><given-names>Martha Angélica</given-names></name><name><surname>Mercado-Salas</surname><given-names>Nancy Fabiola</given-names></name><name><surname>Cervantes-Martínez</surname><given-names>Adrián</given-names></name></person-group><article-title>Description of <italic>Eucyclops tziscao</italic> sp. n., <italic>E. angeli</italic> sp. n., and a new record of <italic>E. festivus</italic> Lindberg, 1955 (Cyclopoida, Cyclopidae, Eucyclopinae) in Chiapas, Mexico</article-title><source>Zookeys</source><day>15</day><month>11</month><year>2013</year><volume>2013</volume><issue>351</issue><fpage>1</fpage><lpage>30</lpage><pub-id pub-id-type="doi">10.3897/zookeys.351.5413</pub-id></mixed-citation></tp:treatment-meta><tp:nomenclature><tp:taxon-name>
                            <tp:taxon-name-part taxon-name-part-type="genus">Eucyclops</tp:taxon-name-part>
                            <tp:taxon-name-part taxon-name-part-type="species">festivus</tp:taxon-name-part>
                            <object-id xmlns:xlink="http://www.w3.org/1999/xlink" xlink:type="simple">http://species-id.net/wiki/Eucyclops_festivus</object-id>
                        </tp:taxon-name><tp:taxon-authority>Lindberg, 1955</tp:taxon-authority><xref ref-type="fig" rid="F10">Figs 10</xref><xref ref-type="fig" rid="F11">–11</xref><tp:nomenclature-citation-list><tp:nomenclature-citation><tp:taxon-name>Eucyclops festivus</tp:taxon-name><comment>: <xref ref-type="bibr" rid="B24">Lindberg (1955)</xref>, fig. 2a–d.</comment></tp:nomenclature-citation><tp:nomenclature-citation><tp:taxon-name>Eucyclops festivus</tp:taxon-name><comment>: <xref ref-type="bibr" rid="B31">Suárez-Morales (2004)</xref>, 617 p.</comment></tp:nomenclature-citation><tp:nomenclature-citation><tp:taxon-name>Eucyclops festivus</tp:taxon-name><comment>: <xref ref-type="bibr" rid="B26">Mercado-Salas (2009)</xref>, table 3, figs 138-139</comment></tp:nomenclature-citation><tp:nomenclature-citation><tp:taxon-name>Eucyclops pectinifer</tp:taxon-name><comment>, <xref ref-type="bibr" rid="B15">Gutiérrez-Aguirre and Cervantes-Martínez (2013)</xref>, table 1. Synonym.</comment></tp:nomenclature-citation></tp:nomenclature-citation-list></tp:nomenclature><tp:treatment-sec sec-type="Material examined"><title>Material examined.</title><p>One adult <italic>♀</italic> specimen dissected, mounted in glycerin sealed with Entellan. One adult <italic>♂</italic>, dissected, mounted in glycerin sealed with Entellan, and seven adult males undissected, ethanol preserved (90%) with a drop of glycerin, deposited in the senior author’s collection, at Universidad de Quintana Roo, Cozumel. Samples collected at 14. April. 2000 by A. Cervantes-Martínez, M. A. Gutiérrez-Aguirre and M. Elías-Gutiérrez in pond 3 to Laguna Montebello, Chiapas, México (<named-content xmlns:xlink="http://www.w3.org/1999/xlink" content-type="dwc:verbatimCoordinates" xlink:type="simple">16°06'42"N, 91°41'32"W</named-content>). At sampling the maximum depth was 0.2 m; the water temperature 24°C and the dissolved oxygen 6.8 mg L<sup>-1</sup>.</p></tp:treatment-sec><tp:treatment-sec sec-type="Remarks"><title>Remarks.</title><!--PageBreak--><!--PageBreak--><p><italic><tp:taxon-name>Eucyclops festivus</tp:taxon-name></italic> has been recorded in North and Central Mexico (<xref ref-type="bibr" rid="B32">Suárez-Morales and Reid 1998</xref>, <xref ref-type="bibr" rid="B26">Mercado-Salas 2009</xref>). This is the southernmost record of the species in the country. Specimens from Chiapas were assigned to <italic><tp:taxon-name>Eucyclops festivus</tp:taxon-name></italic> because all the morphological characters, even the meristic features observed in the specimens from Chiapas are similar to those in the original description: in females and males the inner spine of fifth leg is 1.7–1.8 times longer than outermost seta, and the median seta is 1.5 times longer than the inner spine (<xref ref-type="fig" rid="F10">Fig. 10A, B, D</xref>). The Fu length/width ratio is between 5–6 in the females, with spinules along the entire outer margin, and naked along inner margin (<xref ref-type="fig" rid="F10">Fig. 10B, C</xref>). Caudal rami parallel in the male (<xref ref-type="fig" rid="F10">Fig. 10D, E</xref>). The length ratio of innermost caudal seta (VI)/outermost terminal caudal seta (III) is 1.24±1.6 (<xref ref-type="fig" rid="F10">Fig. 10C, E</xref>).</p><fig id="F10" position="float" orientation="portrait"><label>Figure 10.</label><caption><p><italic><tp:taxon-name>Eucyclops festivus</tp:taxon-name></italic> Lindberg, 1955; from pond 3 to Laguna Montebello, Chiapas. <bold>A</bold> First urosomite, and genital double-somite, ventral <bold>B</bold> Urosome, ventral <bold>C</bold> Anal somite and caudal ramus, ventral <bold>D</bold> Urosome, ventral <bold>E</bold> Anal somite and caudal ramus, ventral. Scale bars 50 µm. <bold>A–C</bold> female; <bold>D–E</bold> male.</p></caption><graphic xmlns:xlink="http://www.w3.org/1999/xlink" xlink:href="ZooKeys-351-001-g010.jpg" position="float" orientation="portrait" xlink:type="simple"/></fig><p>The antennal basis is adorned with the spinule groups N1, N2, N3, N4, N5, N6, and N17 on the frontal surface; whereas the groups N7, N8, N10, N11, N12, N13, <!--PageBreak-->N14, N15, and N16 are present on the caudal surface in female and male (<xref ref-type="fig" rid="F11">Fig. 11A–D</xref>). Distal margin of the intercoxal sclerites in P1-P4 bear fine hair-setae (<xref ref-type="fig" rid="F11">Fig. 11E–G</xref>). The length/width ratio of Enp3P4 is 2.2, the inner spine is 1.21 times longer than the segment, and the inner margin of BspP4 is naked in female (<xref ref-type="fig" rid="F11">Fig. 11F</xref>).</p><p>Based on the presence of the group N6 on the frontal surface of antennal basis, the naked inner margin of BspP4, the long caudal rami, and the serrated hyaline membrane on the three distalmost segments of A1 in females, <italic><tp:taxon-name>Eucyclops festivus</tp:taxon-name></italic> is not included in the <italic>serrulatus</italic>-group.</p><fig id="F11" position="float" orientation="portrait"><label>Figure 11.</label><caption><p><italic><tp:taxon-name>Eucyclops festivus</tp:taxon-name></italic> Lindberg, 1955; from pond 3 to Laguna Montebello, Chiapas. <bold>A</bold> Antenna, frontal <bold>B</bold> Antenna, caudal <bold>C</bold> Antenna, frontal <bold>D</bold> Antenna, caudal <bold>E</bold> Coxa, basis, and intercoxal sclerite of P1, frontal <bold>F</bold> P4, caudal, Exp, and one inner seta separated <bold>G</bold> Coxa, basis, and intercoxal sclerite of P4, caudal. Scale bars 50 µm. <bold>A, B, E, F</bold> female; <bold>C, D, G</bold> male.</p></caption><graphic xmlns:xlink="http://www.w3.org/1999/xlink" xlink:href="ZooKeys-351-001-g011.jpg" position="float" orientation="portrait" xlink:type="simple"/></fig></tp:treatment-sec><ref-list><ref id="B24"><mixed-citation xmlns:xlink="http://www.w3.org/1999/xlink" xlink:type="simple"><person-group><name name-style="western"><surname>Lindberg</surname><given-names>K</given-names></name></person-group> (<year>1955</year>) <article-title>Cyclopoïdes (Crustacés copepods) du Mexique.</article-title><source>Arkiv för Zoologi</source><volume>7</volume>: <fpage>459</fpage>-<lpage>489</lpage>.</mixed-citation></ref><ref id="B31"><mixed-citation xmlns:xlink="http://www.w3.org/1999/xlink" xlink:type="simple"><person-group><name name-style="western"><surname>Suárez-Morales</surname><given-names>E</given-names></name></person-group> (<year>2004</year>) <article-title>A new species of <italic>Eucyclops</italic> Claus (Copepoda: Cyclopoida) from southeast Mexico with a key for the identification of the species recorded in Mexico.</article-title><source>Zootaxa</source><volume>617</volume>: <fpage>1</fpage>-<lpage>18</lpage>.</mixed-citation></ref><ref id="B26"><mixed-citation xmlns:xlink="http://www.w3.org/1999/xlink" xlink:type="simple"><person-group><name name-style="western"><surname>Mercado-Salas</surname><given-names>NF</given-names></name></person-group> (<year>2009</year>) <article-title>Diversidad y Distribución de los Cyclopoida (Copepoda) de las zonas Áridas del Centro-Norte de México.</article-title><comment>MSc thesis, Chetumal</comment>. <publisher-name>El Colegio de la Frontera Sur</publisher-name>, <publisher-loc>Quintana Roo</publisher-loc>.</mixed-citation></ref><ref id="B15"><mixed-citation xmlns:xlink="http://www.w3.org/1999/xlink" xlink:type="simple"><person-group><name name-style="western"><surname>Gutiérrez-Aguirre</surname><given-names>MA</given-names></name><name name-style="western"><surname>Cervantes-Martínez</surname><given-names>A</given-names></name></person-group> (<year>2013</year>) <article-title>Diversity of freshwater copepods (Maxillopoda: Copepoda: Calanoida, Cyclopoida) from Chiapas, Mexico with a description of <italic>Mastigodiaptomus suarezmoralesi</italic> sp. nov.</article-title><source>Journal of Natural History</source><volume>47</volume>: <fpage>479</fpage>-<lpage>498</lpage>. doi: <ext-link ext-link-type="uri" xlink:href="http://dx.doi.org/10.1080/00222933.2012.742587" xlink:type="simple">10.1080/00222933.2012.742587</ext-link></mixed-citation></ref><ref id="B32"><mixed-citation xmlns:xlink="http://www.w3.org/1999/xlink" xlink:type="simple"><person-group><name name-style="western"><surname>Suárez-Morales</surname><given-names>E</given-names></name><name name-style="western"><surname>Reid</surname><given-names>JW</given-names></name></person-group> (<year>1998</year>) <article-title>An updated list of the free-living freshwater copepods (Crustacea) of Mexico.</article-title><source>Southwestern Naturalist</source><volume>43</volume>: <fpage>256</fpage>-<lpage>265</lpage>.</mixed-citation></ref></ref-list></tp:taxon-treatment>
